# Supplementary material for: Plasma-Derived Extracellular Vesicles and Non-Extracellular Vesicle Components from APCMin/+ Mice Promote Pro-Tumorigenic Activities and Activate Human Colonic Fibroblasts via the NF-κB Signaling Pathway
Source: Cells. 2024 Jul 15;13(14):1195. doi: 10.3390/cells13141195 (PMC11274984; doi:10.3390/cells13141195)
Supplement: Supplementary file 1 [file cells-13-01195-s001.zip]

Archive with 13 entries (13 files):
- cells-3081886-supplementary.pdf
- Supplementary Figure S1.png
- Supplementary Figure S10.png
- Supplementary Figure S11.png
- Supplementary Figure S12.png
- Supplementary Figure S2.png
- Supplementary Figure S3.png
- Supplementary Figure S4.png
- Supplementary Figure S5.png
- Supplementary Figure S6.png
- Supplementary Figure S7.png
- Supplementary Figure S8.png
- Supplementary Figure S9.png
